# Supplementary material for: The Influence of Thermal Treatment of Activated Carbon on Its Electrochemical, Corrosion, and Adsorption Characteristics
Source: Molecules. 2024 Oct 18;29(20):4930. doi: 10.3390/molecules29204930 (PMC11510475; doi:10.3390/molecules29204930)
Supplement: Supplementary file 1 [file molecules-29-04930-s001.zip]

Archive with 1 entries (1 files):
- molecules-3195305-supplementary.pdf
